# Supplementary material for: The Beneficial Effects of a N-(1-Carbamoyl-2-phenyl-ethyl) Butyramide on Human Keratinocytes
Source: Pharmaceuticals (Basel). 2025 Apr 1;18(4):517. doi: 10.3390/ph18040517 (PMC12030237; doi:10.3390/ph18040517)
Supplement: Supplementary file 1 [file pharmaceuticals-18-00517-s001.zip]

Archive with 1 entries (1 files):
- pharmaceuticals-3476301-supplementary.png
